# Supplementary material for: The Diagnostic Performance of Tumor Stage on MRI for Predicting Prostate Cancer-Positive Surgical Margins: A Systematic Review and Meta-Analysis
Source: Diagnostics (Basel). 2023 Jul 27;13(15):2497. doi: 10.3390/diagnostics13152497 (PMC10417235; doi:10.3390/diagnostics13152497)
Supplement: Supplementary file 1 [file diagnostics-13-02497-s001.zip]

Archive with 1 entries (1 files):
- diagnostics-2474808-supplementary.pdf
